# Supplementary material for: Diabetes in Peripheral Artery Disease: Prevalence, Complications, and Polypharmacy
Source: J Clin Med. 2025 Feb 19;14(4):1383. doi: 10.3390/jcm14041383 (PMC11856835; doi:10.3390/jcm14041383)
Supplement: Supplementary file 1 [file jcm-14-01383-s001.zip]

Archive with 1 entries (1 files):
- jcm-3414208-supplementary.pdf
